# Supplementary material for: Iron-regulated assembly of the cytosolic iron–sulfur cluster biogenesis machinery
Source: J Biol Chem. 2022 May 30;298(7):102094. doi: 10.1016/j.jbc.2022.102094 (PMC9243173; doi:10.1016/j.jbc.2022.102094)
Supplement: Supplemental TableS2 [file mmc3.xlsx]

## Sheet: All Peptides Monitored
Compound	m/z	z	Protein	Comment: experiments monitored
LQEEIVNSVK	579.822	2	ABCB7	Fig 1C, 2B, 4B-D
AGAAFFNEVR	541.275	2	ABCB7	Fig 1C, 2B, 4B-D
TSIFIAHR	472.769	2	ABCB7	Fig 1C, 2B, 4B-D
GQSFFIDAPDSPATLAYR	978.479	2	NUBP1	All
VPLDPLIGK	476.297	2	NUBP1	All
DVDWGEVDYLIVDTPPGTSDEHLSVVR	1005.15	3	NUBP1	All
LCASGAGATPDTAIEEIK	902.443	2	NUBP1	All
GWAPVFLDR	530.782	2	NUBP2	All
STISTELALALR	637.869	2	NUBP2	All
TLEEGHDFIQEFPGSPAFAALTSIAQK	968.819	3	NUBP2	All
HIILVLSGK	490.319	2	NUBP2	All
ELQREPLTPEEVQSVR	637.337	3	CIAPIN1	Fig 1C, 2B, 4B-D
SSPSVKPAVDPAAAK	712.891	2	CIAPIN1	Fig 1C, 2B, 4B-D
SACGNCYLGDAFR	745.811	2	CIAPIN1	Fig 1C, 2B, 4B-D
KPDPASLR	442.253	2	CIAPIN1	Fig 2B, 4B-D
DLEAEHVEVEDTTLNR	623.966	3	BOLA2	All
DLEAEHVEVEDTTLNR	935.445	2	BOLA2	All
TLTPDQWAR	544.28	2	BOLA2	Fig 1C, 2B, 4B-D
LVNACLAEELPHIHAFEQK	740.381	3	BOLA2	Fig 2B, 4B-D
AYSNWPTYPQLYVK	865.433	2	GLRX3	Fig 1C, 2B, 4B-D
GELVGGLDIVK	550.322	2	GLRX3	Fig 1C, 2B, 4B-D
LEAEGVPEVSEK	643.827	2	GLRX3	Fig 1C, 2B, 4B-D
ELPQVSFVK	523.798	2	GLRX3	Fig 1C, 2B, 4B-D
FTLLFLQEAPSTGSEGQR	991.005	2	NDOR1	Fig 2B
ELGSLVWELLDR	715.388	2	NDOR1	Fig 2B
VTGPSHFQDVR	621.815	2	NDOR1	Fig 2B
LVVVSVSPQSR	585.846	2	CIAO3	All
GGGSGGYLEHVFR	668.326	2	CIAO3	All
DFFAQQQHLTPDK	787.884	2	CIAO3	All
LLHTQYHAVEK	446.91	3	CIAO3	All
DVDCVLTTGEVFR	755.864	2	CIAO3	Fig 1C
HFSLLESQR	558.793	2	CIAO3	Fig 1D, 2B, 4B-D
LEALQESLPPALHGSR	573.313	3	NARF	Fig 2B, 4B-D
EVLHTTYQSQER	745.865	2	NARF	Fig 2B, 4B-D
LLQAAAGASAR	514.796	2	MMS19	All
EVFQTASER	533.762	2	MMS19	All
LDSLQTLNACCAVYGQK	970.964	2	MMS19	Fig 1C
FLNLSSSPSMAVR	704.866	2	MMS19	Fig 1C
HPAGQQLDEFLQLAVDK	636.999	3	MMS19	Fig 1D, 2B, 4B-D
VDSEVLSAK	474.256	2	MMS19	Fig 1D, 2B, 4B-D
FAEFLLPLLIEK	716.926	2	MMS19	Fig 2B, 4B-D
DSLVLLGR	436.764	2	CIAO1	All
HVVWHPSQELLASASYDDTVK	596.299	4	CIAO1	All
YQRPEGL	431.724	2	CIAO1	All
SVLSEGHQR	506.762	2	CIAO1	All
SGERPVTAGEEDEQVPDSIDAR	1179.05	2	CIA2B	All
SGERPVTAGEEDEQVPDSIDAR	786.367	3	CIA2B	All
EIFDLIR	453.258	2	CIA2B	All
SINDPEHPLTLEELNVVEQVR	811.087	3	CIA2B	All
ALEVYDLIR	546.308	2	CIA2A	Fig 1C, 2B, 4B-D
VSGLLSWTLSR	609.846	2	CIA2A	Fig 1C, 2B, 4B-D
VLWLSGLSEPGAAR	728.401	2	CIA2A	Fig 1C, 2B, 4B-D
LEIYISEGTHSTEEDINK	693.336	3	CIA2A	Fig 2B, 4B-D
IFEPILGEGR	565.814	2	DPOD1	All
SEGGEDYTGATVIEPLK	883.428	2	DPOD1	All
VTGVPLSYLLSR	652.882	2	DPOD1	All
NVEDLSGGELQR	658.826	2	ABCE1	All
AIIKPQYVDQIPK	504.964	3	ABCE1	All
VIVFDGVPSK	530.806	2	ABCE1	All
ENDFLTFDAMR	679.806	2	ERCC2	All
GAILLSVAR	450.287	2	ERCC2	All
FYEEFDAHGR	424.188	3	ERCC2	All
FQSVIITSGTLSPLDIYPK	1040.07	2	ERCC2	All
GLSIIGVQQIDR	649.875	2	CDKAL1	All
IVLAGCVPQAQPR	704.89	2	CDKAL1	Fig 1C, 1D
NGLGNQLSSGSHTSAASQCDSASSR	827.034	3	CDKAL1	Fig 1C, 1D
QQVLVTEESFDSK	755.375	2	CDKAL1	Fig 1C, 1D
VVEVVEETIK	572.827	2	CDKAL1	Fig 1D, 2B, 4B-D
VFHSYSPYDHK	460.551	3	CDKAL1	Fig 1D, 2B, 4B-D
YLVLAVNTVQNK	681.393	2	DNA2	All
TQLASLPQIIEEEK	799.935	2	DNA2	All
SGSCIGNLIR	538.779	2	DNA2	All
SPGPFFSTR	498.251	2	RTEL1	Fig 2B, 4B-D
GVIVTGLPYPPR	634.872	2	RTEL1	Fig 2B, 4B-D
LVSHPEEPVAGAQTDR	569.288	3	RTEL1	Fig 2B, 4B-D
SLDLHVPSLK	554.822	2	RTEL1	Fig 2B, 4B-D
AQPVLDPTGR	527.288	2	RTEL1	Fig 2B, 4B-D
