# Supplementary material for: Iron-regulated assembly of the cytosolic iron–sulfur cluster biogenesis machinery
Source: J Biol Chem. 2022 May 30;298(7):102094. doi: 10.1016/j.jbc.2022.102094 (PMC9243173; doi:10.1016/j.jbc.2022.102094)
Supplement: Supplemental TableS3 [file mmc4.xlsx]

## Sheet: Detected proteins
Protein IDs	Peptides BG-1	Peptides BG-2	Peptides NUBP2-1	Peptides NUBP2-2	Q-value	Peptide sequences
sp|O75147|OBSL1_HUMAN Obscurin-like protein 1 OS=Homo sapiens OX=9606 GN=OBSL1 PE=1 SV=4	0	0	1	1	0	VEESELLVVK
sp|O76071|CIAO1_HUMAN Probable cytosolic iron-sulfur protein assembly protein CIAO1 OS=Homo sapiens OX=9606 GN=CIAO1 PE=1 SV=1	0	0	2	2	0	DSLVLLGR;SVLSEGHQR
sp|P06753|TPM3_HUMAN Tropomyosin alpha-3 chain OS=Homo sapiens OX=9606 GN=TPM3 PE=1 SV=2	1	1	1	1	0	AADAEAEVASLNR
sp|P18074|ERCC2_HUMAN General transcription and DNA repair factor IIH helicase subunit XPD OS=Homo sapiens OX=9606 GN=ERCC2 PE=1 SV=1	0	0	0	2	0	AVIMFGVPYVYTQSR;FQSVIITSGTLSPLDIYPK
sp|P28340|DPOD1_HUMAN DNA polymerase delta catalytic subunit OS=Homo sapiens OX=9606 GN=POLD1 PE=1 SV=2	0	0	1	1	0	SEGGEDYTGATVIEPLK
sp|P29353|SHC1_HUMAN SHC-transforming protein 1 OS=Homo sapiens OX=9606 GN=SHC1 PE=1 SV=4	0	0	0	1	0	QAVGGAGPPNPAINGSAPR
sp|P30876|RPB2_HUMAN DNA-directed RNA polymerase II subunit RPB2 OS=Homo sapiens OX=9606 GN=POLR2B PE=1 SV=1	0	0	1	1	0	TVTLPENEDELESTNRR
sp|P51530|DNA2_HUMAN DNA replication ATP-dependent helicase/nuclease DNA2 OS=Homo sapiens OX=9606 GN=DNA2 PE=1 SV=3	0	0	2	2	0	TQLASLPQIIEEEK;YLVLAVNTVQNK
sp|P53384|NUBP1_HUMAN Cytosolic Fe-S cluster assembly factor NUBP1 OS=Homo sapiens OX=9606 GN=NUBP1 PE=1 SV=2	0	0	4	4	0	DVDWGEVDYLIVDTPPGTSDEHLSVVR;GQSFFIDAPDSPATLAYR;LCASGAGATPDTAIEEIK;VPLDPLIGK
sp|P62269|RS18_HUMAN 40S ribosomal protein S18 OS=Homo sapiens OX=9606 GN=RPS18 PE=1 SV=3	1	1	0	0	0	IPDWFLNR
sp|P78347|GTF2I_HUMAN General transcription factor II-I OS=Homo sapiens OX=9606 GN=GTF2I PE=1 SV=2	0	1	1	1	0	SPTWFGIPR
sp|Q02809|PLOD1_HUMAN Procollagen-lysine,2-oxoglutarate 5-dioxygenase 1 OS=Homo sapiens OX=9606 GN=PLOD1 PE=1 SV=2	0	0	1	1	0	SQVVFSAEELIYPDRR
sp|Q02978|M2OM_HUMAN Mitochondrial 2-oxoglutarate/malate carrier protein OS=Homo sapiens OX=9606 GN=SLC25A11 PE=1 SV=3	0	0	0	1	0	NGLDVLFK
sp|Q5VV42|CDKAL_HUMAN Threonylcarbamoyladenosine tRNA methylthiotransferase OS=Homo sapiens OX=9606 GN=CDKAL1 PE=1 SV=1	0	0	4	4	0	GLSIIGVQQIDR;IVLAGCVPQAQPR;NGLGNQLSSGSHTSAASQCDSASSR;QQVLVTEESFDSK
sp|Q8N6L0|KASH5_HUMAN Protein KASH5 OS=Homo sapiens OX=9606 GN=CCDC155 PE=1 SV=2	0	1	0	0	1	EPSMWLTRR
sp|Q8NB25|F184A_HUMAN Protein FAM184A OS=Homo sapiens OX=9606 GN=FAM184A PE=2 SV=3	0	0	1	1	0	VTEELDLRR
sp|Q8TEA7|TBCK_HUMAN TBC domain-containing protein kinase-like protein OS=Homo sapiens OX=9606 GN=TBCK PE=1 SV=4	0	0	1	0	0	SLEDLLRER
sp|Q96HS1|PGAM5_HUMAN Serine/threonine-protein phosphatase PGAM5, mitochondrial OS=Homo sapiens OX=9606 GN=PGAM5 PE=1 SV=2	1	1	1	1	0	DRTLTPLGR
sp|Q96T76|MMS19_HUMAN MMS19 nucleotide excision repair protein homolog OS=Homo sapiens OX=9606 GN=MMS19 PE=1 SV=2	0	0	2	2	0	HPAGQQLDEFLQLAVDK;LLQAAAGASAR
sp|Q9BTZ2|DHRS4_HUMAN Dehydrogenase/reductase SDR family member 4 OS=Homo sapiens OX=9606 GN=DHRS4 PE=1 SV=3	1	1	1	1	0	LAQDGAHVVVSSR
sp|Q9H6Q4|CIAO3_HUMAN Cytosolic iron-sulfur assembly component 3 OS=Homo sapiens OX=9606 GN=CIAO3 PE=1 SV=1	0	0	4	4	0	DFFAQQQHLTPDK;GGGSGGYLEHVFR;LLHTQYHAVEK;LVVVSVSPQSR
sp|Q9NXA8|SIR5_HUMAN NAD-dependent protein deacylase sirtuin-5, mitochondrial OS=Homo sapiens OX=9606 GN=SIRT5 PE=1 SV=2	0	0	1	1	0	GVPVAEFNTETTPATNR
sp|Q9Y3D0|CIA2B_HUMAN Cytosolic iron-sulfur assembly component 2B OS=Homo sapiens OX=9606 GN=CIAO2B PE=1 SV=1	0	0	3	3	0	EIFDLIR;SGERPVTAGEEDEQVPDSIDAR;SINDPEHPLTLEELNVVEQVR
sp|Q9Y5Y2|NUBP2_HUMAN Cytosolic Fe-S cluster assembly factor NUBP2 OS=Homo sapiens OX=9606 GN=NUBP2 PE=1 SV=1	0	0	4	4	0	GWAPVFLDR;HIILVLSGK;STISTELALALR;TLEEGHDFIQEFPGSPAFAALTSIAQK
